# Supplementary material for: Effect of financial support on reducing the incidence of catastrophic costs among tuberculosis-affected households in Indonesia: eight simulated scenarios
Source: Infect Dis Poverty. 2019 Feb 2;8:10. doi: 10.1186/s40249-019-0519-7 (PMC6359783; doi:10.1186/s40249-019-0519-7)
Supplement: Supplementary file 2 — Supplement 1. The incidence of catastrophic costs if patients received 90%, 80%, 70% and 60% of the potential cash transfer. Supplement 2. P-values for the differences in catastrophic costs between scenarios. Supplement 3. The incidence of catastrophic costs between poor and non-poor if TB patients received 90, 80, 70 and 60% of the potential cash transfers. Supplement 4. The incidence of catastrophic costs between poor and non-poor if MDR-TB patients received 90, 80, 70 and 60% of the potential cash transfers. (ZIP 175 kb) [file 40249_2019_519_MOESM2_ESM.zip]

Archive with 3 entries (3 files):
- FIGURE SUPPLEMENT 3_myriad.pptx
- FIGURE SUPPLEMENT 4_myriad.pptx
- IDOP-D-18-00286_Supplements.docx
